# Supplementary material for: Neurologic Evaluation of Premature Infants at Term Equivalent Age: Too Early or Too Late? A Scoping Review
Source: Medicina (Kaunas). 2026 May 28;62(6):1052. doi: 10.3390/medicina62061052 (PMC13304277; doi:10.3390/medicina62061052)
Supplement: Supplementary file 1 [file medicina-62-01052-s001.zip]

Archive with 2 entries (2 files):
- Supplementary_S2_PRISMA_FlowDiagram.pdf
- Supplementary_S1_PRISMA_ScR_Checklist.pdf
